# Supplementary material for: A database of optimal integration times for Lagrangian studies of atmospheric moisture sources and sinks
Source: Sci Data. 2019 May 16;6:59. doi: 10.1038/s41597-019-0068-8 (PMC6522491; doi:10.1038/s41597-019-0068-8)
Supplement: Supplementary file 1 — Download metadata file [file 41597_2019_68_MOESM1_ESM.zip]

Archive with 3 entries (3 files):
- a_Nieto618B_assay.txt
- s_Nieto618B_study.txt
- i_Investigation.txt
