# Supplementary material for: A database of optimal integration times for Lagrangian studies of atmospheric moisture sources and sinks
Source: Sci Data. 2019 May 16;6:59. doi: 10.1038/s41597-019-0068-8 (PMC6522491; doi:10.1038/s41597-019-0068-8)
Supplement: Supplementary file 1 — Download metadata file [file 41597_2019_68_MOESM1_ESM.zip › a_Nieto618B_assay.txt]

Sample Name	Protocol REF	Assay Name	Raw Data File	Comment[Data Repository]	Comment[Data Record Accession]	Comment[Data Record URI]
atmosphere data	calculate optimal integration times	monthly Optimal Integration Times for January	OPT_01.nc	Zenodo	doi:10.5281/zenodo.1453842	https://doi.org/10.5281/zenodo.1453842
atmosphere data	calculate optimal integration times	monthly Optimal Integration Times for February	OPT_02.nc	Zenodo	doi:10.5281/zenodo.1453842	https://doi.org/10.5281/zenodo.1453842
atmosphere data	calculate optimal integration times	monthly Optimal Integration Times for March	OPT_03.nc	Zenodo	doi:10.5281/zenodo.1453842	https://doi.org/10.5281/zenodo.1453842
atmosphere data	calculate optimal integration times	monthly Optimal Integration Times for April	OPT_04.nc	Zenodo	doi:10.5281/zenodo.1453842	https://doi.org/10.5281/zenodo.1453842
atmosphere data	calculate optimal integration times	monthly Optimal Integration Times for May	OPT_05.nc	Zenodo	doi:10.5281/zenodo.1453842	https://doi.org/10.5281/zenodo.1453842
atmosphere data	calculate optimal integration times	monthly Optimal Integration Times for June	OPT_06.nc	Zenodo	doi:10.5281/zenodo.1453842	https://doi.org/10.5281/zenodo.1453842
atmosphere data	calculate optimal integration times	monthly Optimal Integration Times for July	OPT_07.nc	Zenodo	doi:10.5281/zenodo.1453842	https://doi.org/10.5281/zenodo.1453842
atmosphere data	calculate optimal integration times	monthly Optimal Integration Times for August	OPT_08.nc	Zenodo	doi:10.5281/zenodo.1453842	https://doi.org/10.5281/zenodo.1453842
atmosphere data	calculate optimal integration times	monthly Optimal Integration Times for September	OPT_09.nc	Zenodo	doi:10.5281/zenodo.1453842	https://doi.org/10.5281/zenodo.1453842
atmosphere data	calculate optimal integration times	monthly Optimal Integration Times for October	OPT_10.nc	Zenodo	doi:10.5281/zenodo.1453842	https://doi.org/10.5281/zenodo.1453842
atmosphere data	calculate optimal integration times	monthly Optimal Integration Times for November	OPT_11.nc	Zenodo	doi:10.5281/zenodo.1453842	https://doi.org/10.5281/zenodo.1453842
atmosphere data	calculate optimal integration times	monthly Optimal Integration Times for December	OPT_12.nc	Zenodo	doi:10.5281/zenodo.1453842	https://doi.org/10.5281/zenodo.1453842
atmosphere data	calculate optimal integration times	annual Optimal Integration Times	OPT_ANNUAL.nc	Zenodo	doi:10.5281/zenodo.1453842	https://doi.org/10.5281/zenodo.1453842
