# Supplementary material for: A database of optimal integration times for Lagrangian studies of atmospheric moisture sources and sinks
Source: Sci Data. 2019 May 16;6:59. doi: 10.1038/s41597-019-0068-8 (PMC6522491; doi:10.1038/s41597-019-0068-8)
Supplement: Supplementary file 1 — Download metadata file [file 41597_2019_68_MOESM1_ESM.zip › s_Nieto618B_study.txt]

Source Name	Comment[source URL]	Characteristics[geographical location]	Term Source REF	Term Accession Number	Characteristics[environment type]	Term Source REF	Term Accession Number	Protocol REF	Sample Name	Factor Value[geographic location]	Factor Value[time period]
European Centre for Medium-Range Weather Forecasts Interim Re-Analysis	https://www.ecmwf.int/en/forecasts/datasets/reanalysis-datasets/era-interim	Earth (Planet)	OMIT	OMIT:0018724	climate system	ENVO	ENVO:01001364	information acquisition	atmosphere data		January/December;annual
