# Supplementary material for: A database of optimal integration times for Lagrangian studies of atmospheric moisture sources and sinks
Source: Sci Data. 2019 May 16;6:59. doi: 10.1038/s41597-019-0068-8 (PMC6522491; doi:10.1038/s41597-019-0068-8)
Supplement: Supplementary file 1 — Download metadata file [file 41597_2019_68_MOESM1_ESM.zip › i_Investigation.txt]

# Investigation File generated for Scientific Data with Investigation File Authoring Tool version 0.1.0 on 18/04/2019 - This metadata file is CC0
ONTOLOGY SOURCE REFERENCE
Term Source Name	OMIT	ENVO	ERO	EFO	OBI	IDO	NPO
Term Source File	http://data.bioontology.org/ontologies/OMIT	http://data.bioontology.org/ontologies/ENVO	http://data.bioontology.org/ontologies/ERO	http://data.bioontology.org/ontologies/EFO	http://data.bioontology.org/ontologies/OBI	http://data.bioontology.org/ontologies/IDO	http://data.bioontology.org/ontologies/NPO
Term Source Version	OBO 4.0-12122013-2338		2013-08-02	2.106	2014-08-18	2017-11-03	2011-12-08 (yyyy-mm-dd)
Term Source Description	Ontology for MicroRNA Target	Environment Ontology	Eagle-I Research Resource Ontology	Experimental Factor Ontology	Ontology for Biomedical Investigations	Infectious Disease Ontology	NanoParticle Ontology
INVESTIGATION
Investigation Identifier
Investigation Title
Investigation Description
Investigation Submission Date
Investigation Public Release Date
INVESTIGATION PUBLICATIONS
Investigation PubMed ID
Investigation Publication DOI
Investigation Publication Author List
Investigation Publication Title
Investigation Publication Status
Investigation Publication Status Term Accession Number
Investigation Publication Status Term Source REF
INVESTIGATION CONTACTS
Investigation Person Last Name
Investigation Person Mid Initials
Investigation Person First Name
Investigation Person Address
Investigation Person Phone
Investigation Person Fax
Investigation Person Email
Investigation Person Affiliation
Investigation Person Roles
Investigation Person Roles Term Accession Number
Investigation Person Roles Term Source REF
STUDY
Study Identifier	10.1038/s41597-019-0068-8
Study Title	A database of optimal integration times for Lagrangian studies of atmospheric moisture sources and sinks
Study Submission Date	22/10/2018
Study Public Release Date	16/05/2019
Study Description	https://www.nature.com/articles/s41597-019-0068-8
Study File Name	s_Nieto618B_study.txt
Comment[Subject Keywords]	""
Comment[Manuscript Licence]	CC BY-4.0
Comment[Experimental Metadata Licence]	CC0
Comment[Supplementary Information File Name]
Comment[Supplementary Information File Type]
Comment[Supplementary Information File URL]
Comment[Data Repository]	Zenodo
Comment[Data Record Accession]	doi:10.5281/zenodo.1453842
Comment[Data Record URI]	https://doi.org/10.5281/zenodo.1453842
STUDY DESIGN DESCRIPTORS
Study Design Type	modeling and simulation objective	time series design	statistical parameter determination objective
Study Design Type Term Accession Number	ERO:0100102	http://www.ebi.ac.uk/efo/EFO_0001779	ERO:0100327
Study Design Type Term Source REF	ERO	EFO	ERO
STUDY PUBLICATIONS
Study PubMed ID
Study Publication DOI
Study Publication Author List
Study Publication Title
Study Publication Status
Study Publication Status Term Accession Number
Study Publication Status Term Source REF
STUDY FACTORS
Study Factor Name	geographic location	time period
Study Factor Type	geographic location	temporal_interval
Study Factor Type Term Accession Number	GAZ:00000448	http://www.ifomis.org/bfo/1.1/span#TemporalInterval
Study Factor Type Term Source REF	OBI	IDO
STUDY ASSAYS
Study Assay Measurement Type	parameter
Study Assay Measurement Type Term Accession Number	http://purl.bioontology.org/ontology/npo#NPO_1680
Study Assay Measurement Type Term Source REF	NPO
Study Assay Technology Type	computational modeling technique
Study Assay Technology Type Term Accession Number	ERO:0001251
Study Assay Technology Type Term Source REF	ERO
Study Assay Technology Platform	""
Study Assay File Name	a_Nieto618B_assay.txt
STUDY PROTOCOLS
Study Protocol Name	information acquisition	calculate optimal integration times
Study Protocol Type	information acquisition	computational modeling technique
Study Protocol Type Term Accession Number	OBI:0600013	ERO:0001251
Study Protocol Type Term Source REF	OBI	ERO
Study Protocol Description		
Study Protocol URI	""	""
Study Protocol Version		
Study Protocol Parameters Name	""	""
Study Protocol Parameters Name Term Accession Number	""	""
Study Protocol Parameters Name Term Source REF	""	""
Study Protocol Components Name	""	""
Study Protocol Components Type	""	""
Study Protocol Components Type Term Accession Number	""	""
Study Protocol Components Type Term Source REF	""	""
STUDY CONTACTS
Study Person Last Name	Nieto	Gimeno
Study Person First Name	Raquel	Luis
Study Person Mid Initials
Study Person Email	rnieto@uvigo.es	l.gimeno@uvigo.es
Study Person Phone
Study Person Fax
Study Person Address
Study Person Affiliation	Environmental Physics Laboratory (EPhysLab), CIM-UVIGO, Universidade de Vigo, Ourense, 32004, Spain	Environmental Physics Laboratory (EPhysLab), CIM-UVIGO, Universidade de Vigo, Ourense, 32004, Spain
Study Person Roles
Study Person Roles Term Accession Number
Study Person Roles Term Source REF
Comment[Study Person ORCID]	0000-0002-8984-0959	""
Comment[Funder]
Comment[FundRef ID]
Comment[Funder Term Source REF]
Comment[Grant Identifier]
